# Supplementary material for: A 24-week multi-component exercise program improves cognition and body composition in older adults with mild cognitive impairment: a randomized controlled trial
Source: Front Aging Neurosci. 2026 Jan 12;17:1711554. doi: 10.3389/fnagi.2025.1711554 (PMC12832871; doi:10.3389/fnagi.2025.1711554)
Supplement: Supplementary file 1 [file Data_Sheet_1.zip]

Archive with 5 entries (4 files):
-  Appendix 1/
-  Appendix 1/Table A1-2_01.jpg
- __MACOSX/ Appendix 1/._Table A1-2_01.jpg
-  Appendix 1/Table A1-1_01.jpg
- __MACOSX/ Appendix 1/._Table A1-1_01.jpg
